# Supplementary material for: ETV2 mediates endothelial transdifferentiation of glioblastoma
Source: Signal Transduct Target Ther. 2018 Feb 9;3:4. doi: 10.1038/s41392-018-0007-8 (PMC5837107; doi:10.1038/s41392-018-0007-8)
Supplement: Supplementary file 2 — Supplementary Tables [file 41392_2018_7_MOESM2_ESM.xlsx]

## Sheet: Table S1
catalognum,position,sex,age,organ,pathology,grade
HBra-Gli065PG-01,A1,F,43,Brain,Pilocytic astrocytoma,G1
HBra-Gli065PG-01,A2,F,43,Brain,Pilocytic astrocytoma,G1
HBra-Gli065PG-01,A3,F,50,Brain,Subependymoma,G1-G2
HBra-Gli065PG-01,A4,F,34,Brain,Astrocytoma,G2
HBra-Gli065PG-01,A5,F,30,Brain,Astrocytoma,G2
HBra-Gli065PG-01,A6,M,39,Brain,Astrocytoma,G2
HBra-Gli065PG-01,A7,F,52,Brain,Astrocytoma,G2
HBra-Gli065PG-01,A8,F,44,Brain,Diffuse astrocytoma,G2
HBra-Gli065PG-01,A9,F,58,Brain,Diffuse astrocytoma,G2
HBra-Gli065PG-01,A10,M,27,Brain,Diffuse astrocytoma,G2
HBra-Gli065PG-01,A11,M,44,Brain,Diffuse astrocytoma,G2
HBra-Gli065PG-01,B1,F,43,Brain,Diffuse astrocytoma,G2
HBra-Gli065PG-01,B2,F,30,Brain,Anaplastic astrocytoma,G3
HBra-Gli065PG-01,B3,M,51,Brain,Anaplastic astrocytoma,G3
HBra-Gli065PG-01,B4,F,62,Brain,Anaplastic astrocytoma,G3
HBra-Gli065PG-01,B5,F,36,Brain,Anaplastic astrocytoma,G3
HBra-Gli065PG-01,B6,M,61,Brain,Anaplastic astrocytoma,G3
HBra-Gli065PG-01,B7,F,57,Brain,Anaplastic astrocytoma,G3
HBra-Gli065PG-01,B8,F,73,Brain,Anaplastic astrocytoma,G3
HBra-Gli065PG-01,B9,F,50,Brain,Anaplastic astrocytoma,G3
HBra-Gli065PG-01,B10,F,50,Brain,Anaplastic astrocytoma,G3
HBra-Gli065PG-01,B11,F,50,Brain,Anaplastic astrocytoma,G3
HBra-Gli065PG-01,C1,F,50,Brain,Anaplastic astrocytoma,G3
HBra-Gli065PG-01,C2,M,31,Brain,Anaplastic astrocytoma,G3
HBra-Gli065PG-01,C3,F,64,Brain,Anaplastic astrocytoma,G3
HBra-Gli065PG-01,C4,F,64,Brain,"Anaplastic astrocytoma, partly glioblastoma",G3-G4
HBra-Gli065PG-01,C5,M,56,Brain,"Anaplastic astrocytoma, partly glioblastoma",G3-G4
HBra-Gli065PG-01,C6,F,49,Brain,Astrocytoma,G4
HBra-Gli065PG-01,C7,M,34,Brain,Glioblastom multiforme,G4
HBra-Gli065PG-01,C8,M,34,Brain,Normal cerebral cortex,
HBra-Gli065PG-01,C9,M,59,Brain,Glioblastom multiforme,G4
HBra-Gli065PG-01,C10,M,59,Brain,Glioblastom multiforme,G4
HBra-Gli065PG-01,C11,M,65,Brain,Glioblastom multiforme,G4
HBra-Gli065PG-01,D1,F,63,Brain,"Glioblastom multiforme, gliosarcoma",G4
HBra-Gli065PG-01,D2,F,72,Brain,Glioblastom,G4
HBra-Gli065PG-01,D3,M,48,Brain,Glioblastom,G4
HBra-Gli065PG-01,D4,M,54,Brain,Glioblastom,G4
HBra-Gli065PG-01,D5,F,64,Brain,Glioblastom,G4
HBra-Gli065PG-01,D6,M,65,Brain,Glioblastom,G4
HBra-Gli065PG-01,D7,M,58,Brain,Glioblastom,G4
HBra-Gli065PG-01,D8,F,66,Brain,Glioblastom,G4
HBra-Gli065PG-01,D9,F,48,Brain,Glioblastom,G4
HBra-Gli065PG-01,D10,M,56,Brain,Glioblastom,G4
HBra-Gli065PG-01,D11,F,61,Brain,Glioblastom,G4
HBra-Gli065PG-01,E1,F,60,Brain,Glioblastom,G4
HBra-Gli065PG-01,E2,M,56,Brain,Glioblastom,G4
HBra-Gli065PG-01,E3,F,75,Brain,Glioblastom,G4
HBra-Gli065PG-01,E4,M,65,Brain,Glioblastom,G4
HBra-Gli065PG-01,E5,M,57,Brain,Glioblastom,G4
HBra-Gli065PG-01,E6,M,58,Brain,Glioblastom,G4
HBra-Gli065PG-01,E7,M,35,Brain,Glioblastom,G4
HBra-Gli065PG-01,E8,M,56,Brain,Glioblastom,G4
HBra-Gli065PG-01,E9,M,70,Brain,Glioblastom,G4
HBra-Gli065PG-01,E10,M,64,Brain,Glioblastom,G4
HBra-Gli065PG-01,E11,M,63,Brain,Glioblastom,G4
HBra-Gli065PG-01,F1,F,72,Brain,Glioblastom,G4
HBra-Gli065PG-01,F2,F,53,Brain,Glioblastom,G4
HBra-Gli065PG-01,F3,F,65,Brain,Glioblastom,G4
HBra-Gli065PG-01,F4,M,56,Brain,Glioblastom,G4
HBra-Gli065PG-01,F5,F,63,Brain,Glioblastom,G4
HBra-Gli065PG-01,F6,M,59,Brain,Glioblastom,G4
HBra-Gli065PG-01,F7,F,9,Brain,Medulloblastoma,G4
HBra-Gli065PG-01,F8,M,adult,Brain,Cerebral cortex,
HBra-Gli065PG-01,F9,M,22,Brain,Cerebral cortex,
HBra-Gli065PG-01,F10,M,21,Brain,Cerebral cortex,

## Sheet: Table S2
catalognum,position,sex,age,organ,pathology,grade,type
GL2082,A1,F,52,Cerebrum,Fibrous meningioma,-,Benign
GL2082,A2,F,52,Cerebrum,Fibrous meningioma,-,Benign
GL2082,A3,F,47,Cerebrum,Fibrous meningioma with hemorrhage,-,Benign
GL2082,A4,F,47,Cerebrum,Fibrous meningioma with hemorrhage,-,Benign
GL2082,A5,F,41,Cerebrum,Fibrous meningioma,-,Benign
GL2082,A6,F,41,Cerebrum,Fibrous meningioma,-,Benign
GL2082,A7,F,57,Cerebrum,Fibrous meningioma,-,Benign
GL2082,A8,F,57,Cerebrum,Fibrous meningioma,-,Benign
GL2082,A9,F,67,Cerebrum,Fibrous meningioma,-,Benign
GL2082,A10,F,67,Cerebrum,Fibrous meningioma,-,Benign
GL2082,A11,F,34,Cerebrum,Fibrous meningioma,-,Benign
GL2082,A12,F,34,Cerebrum,Fibrous meningioma,-,Benign
GL2082,A13,F,74,Cerebrum,Fibrous meningioma,-,Benign
GL2082,A14,F,74,Cerebrum,Fibrous meningioma,-,Benign
GL2082,A15,M,38,Cerebrum,Fibrous meningioma,-,Benign
GL2082,A16,M,38,Cerebrum,Fibrous meningioma,-,Benign
GL2082,B1,M,61,Cerebrum,Meningothelia meningioma,-,Benign
GL2082,B2,M,61,Cerebrum,Meningothelia meningioma,-,Benign
GL2082,B3,F,63,Cerebrum,Meningothelia meningioma,-,Benign
GL2082,B4,F,63,Cerebrum,Meningothelia meningioma,-,Benign
GL2082,B5,M,47,Cerebrum,Papillary meningioma,-,Benign
GL2082,B6,M,47,Cerebrum,Papillary meningioma,-,Benign
GL2082,B7,F,38,Cerebrum,Microcystic meningioma,-,Benign
GL2082,B8,F,38,Cerebrum,Microcystic meningioma,-,Benign
GL2082,B9,M,20,Cerebrum,Mixed meningioma,-,Benign
GL2082,B10,M,20,Cerebrum,Mixed meningioma,-,Benign
GL2082,B11,F,50,Cerebrum,Mixed meningioma,-,Benign
GL2082,B12,F,50,Cerebrum,Mixed meningioma,-,Benign
GL2082,B13,M,58,Cerebrum,Mixed meningioma (sparse),-,Benign
GL2082,B14,M,58,Cerebrum,Mixed meningioma,-,Benign
GL2082,B15,F,45,Cerebrum,Mixed meningioma,-,Benign
GL2082,B16,F,45,Cerebrum,Mixed meningioma,-,Benign
GL2082,C1,M,36,Cerebrum,Mixed meningioma,-,Benign
GL2082,C2,M,36,Cerebrum,Mixed meningioma,-,Benign
GL2082,C3,F,50,Cerebrum,Mixed meningioma,-,Benign
GL2082,C4,F,50,Cerebrum,Mixed meningioma,-,Benign
GL2082,C5,F,55,Cerebrum,Mixed meningioma,-,Benign
GL2082,C6,F,55,Cerebrum,Mixed meningioma,-,Benign
GL2082,C7,M,67,Cerebrum,Mixed meningioma,-,Benign
GL2082,C8,M,67,Cerebrum,Mixed meningioma,-,Benign
GL2082,C9,F,29,Cerebrum,Mixed meningioma,-,Benign
GL2082,C10,F,29,Cerebrum,Mixed meningioma,-,Benign
GL2082,C11,M,28,Cerebrum,Mixed meningioma,-,Benign
GL2082,C12,M,28,Cerebrum,Mixed meningioma,-,Benign
GL2082,C13,M,48,Cerebrum,Atypical meningioma,-,Benign
GL2082,C14,M,48,Cerebrum,Atypical meningioma,-,Benign
GL2082,C15,F,48,Cerebrum,Malignant meningioma,-,Benign
GL2082,C16,F,48,Cerebrum,Malignant meningioma,-,Benign
GL2082,D1,M,36,Cerebrum,Astrocytoma,1,Benign
GL2082,D2,M,36,Cerebrum,Astrocytoma,1,Benign
GL2082,D3,F,44,Cerebrum,Astrocytoma,1,Benign
GL2082,D4,F,44,Cerebrum,Astrocytoma,1,Benign
GL2082,D5,M,39,Cerebrum,Astrocytoma,1,Benign
GL2082,D6,M,39,Cerebrum,Astrocytoma,1,Benign
GL2082,D7,M,32,Cerebrum,Astrocytoma,1,Benign
GL2082,D8,M,32,Cerebrum,Astrocytoma,1,Benign
GL2082,D9,M,33,Cerebrum,Astrocytoma,1,Benign
GL2082,D10,M,33,Cerebrum,Astrocytoma,1,Benign
GL2082,D11,F,37,Cerebrum,Astrocytoma,1,Benign
GL2082,D12,F,37,Cerebrum,Astrocytoma,1,Benign
GL2082,D13,M,59,Cerebrum,Astrocytoma,1,Benign
GL2082,D14,M,59,Cerebrum,Astrocytoma,1,Benign
GL2082,D15,F,57,Cerebrum,Astrocytoma (gliosis),-,Benign
GL2082,D16,F,57,Cerebrum,Astrocytoma (gliosis),-,Benign
GL2082,E1,F,15,Cerebrum,Pilocytic astrocytoma,1,Benign
GL2082,E2,F,15,Cerebrum,Pilocytic astrocytoma,1,Benign
GL2082,E3,M,30,Cerebrum,Astrocytoma,1,Benign
GL2082,E4,M,30,Cerebrum,Astrocytoma,1,Benign
GL2082,E5,M,30,Cerebrum,Astrocytoma,1,Benign
GL2082,E6,M,30,Cerebrum,Astrocytoma,1,Benign
GL2082,E7,F,33,Cerebrum,Astrocytoma,2,Benign
GL2082,E8,F,33,Cerebrum,Astrocytoma,2,Benign
GL2082,E9,M,65,Cerebrum,Astrocytoma,2,Benign
GL2082,E10,M,65,Cerebrum,Astrocytoma,2,Benign
GL2082,E11,F,30,Cerebrum,Astrocytoma (sparse),-,Benign
GL2082,E12,F,30,Cerebrum,Astrocytoma (gliosis),-,Benign
GL2082,E13,F,30,Cerebrum,Astrocytoma,1,Benign
GL2082,E14,F,30,Cerebrum,Astrocytoma,1,Benign
GL2082,E15,F,46,Cerebrum,Astrocytoma,1--2,Benign
GL2082,E16,F,46,Cerebrum,Astrocytoma,1--2,Benign
GL2082,F1,M,41,Cerebrum,Astrocytoma,1--2,Benign
GL2082,F2,M,41,Cerebrum,Astrocytoma,1--2,Benign
GL2082,F3,M,37,Cerebrum,Astrocytoma,1,Benign
GL2082,F4,M,37,Cerebrum,Astrocytoma,1,Benign
GL2082,F5,M,31,Cerebrum,Astrocytoma,2,Benign
GL2082,F6,M,31,Cerebrum,Astrocytoma,2,Benign
GL2082,F7,F,40,Cerebrum,Astrocytoma,2,Benign
GL2082,F8,F,40,Cerebrum,Astrocytoma,2,Benign
GL2082,F9,M,52,Cerebrum,Astrocytoma,2,Benign
GL2082,F10,M,52,Cerebrum,Astrocytoma,2,Benign
GL2082,F11,M,48,Cerebrum,Astrocytoma,2,Benign
GL2082,F12,M,48,Cerebrum,Astrocytoma,2,Benign
GL2082,F13,M,36,Cerebrum,Astrocytoma,2,Benign
GL2082,F14,M,36,Cerebrum,Astrocytoma,2,Benign
GL2082,F15,M,12,Cerebrum,Astrocytoma,1--2,Benign
GL2082,F16,M,12,Cerebrum,Astrocytoma,1--2,Benign
GL2082,G1,M,62,Cerebrum,Astrocytoma,2,Benign
GL2082,G2,M,62,Cerebrum,Astrocytoma,2,Benign
GL2082,G3,M,49,Cerebrum,Astrocytoma,2,Benign
GL2082,G4,M,49,Cerebrum,Astrocytoma (sparse),-,Benign
GL2082,G5,M,25,Cerebrum,Astrocytoma (cerebral tissue),-,Benign
GL2082,G6,M,25,Cerebrum,Astrocytoma (cerebral tissue),-,Benign
GL2082,G7,M,37,Cerebrum,Astrocytoma,2,Benign
GL2082,G8,M,37,Cerebrum,Astrocytoma,2,Benign
GL2082,G9,M,32,Cerebrum,Astrocytoma,2,Benign
GL2082,G10,M,32,Cerebrum,Astrocytoma,2,Benign
GL2082,G11,M,53,Cerebrum,Astrocytoma,2,Benign
GL2082,G12,M,53,Cerebrum,Astrocytoma,2,Benign
GL2082,G13,F,19,Cerebrum,Astrocytoma,2,Benign
GL2082,G14,F,19,Cerebrum,Astrocytoma,2,Benign
GL2082,G15,F,51,Cerebrum,Astrocytoma,2,Benign
GL2082,G16,F,51,Cerebrum,Astrocytoma,2,Benign
GL2082,H1,F,40,Cerebrum,Astrocytoma,2,Benign
GL2082,H2,F,40,Cerebrum,Astrocytoma,2,Benign
GL2082,H3,F,41,Cerebrum,Astrocytoma,2,Benign
GL2082,H4,F,41,Cerebrum,Astrocytoma,2,Benign
GL2082,H5,M,56,Cerebrum,Astrocytoma,2,Benign
GL2082,H6,M,56,Cerebrum,Astrocytoma,2,Benign
GL2082,H7,F,41,Cerebrum,Astrocytoma with hemorrhage,2,Benign
GL2082,H8,F,41,Cerebrum,Astrocytoma with hemorrhage,2,Benign
GL2082,H9,M,47,Cerebrum,Astrocytoma,2--3,Malignant
GL2082,H10,M,47,Cerebrum,Astrocytoma,2--3,Malignant
GL2082,H11,M,63,Cerebrum,Glioblastoma,4,Malignant
GL2082,H12,M,63,Cerebrum,Glioblastoma,4,Malignant
GL2082,H13,F,58,Cerebrum,Glioblastoma,3--4,Malignant
GL2082,H14,F,58,Cerebrum,Glioblastoma,3--4,Malignant
GL2082,H15,F,40,Cerebrum,Anaplastic astrocytoma,-,Malignant
GL2082,H16,F,40,Cerebrum,Anaplastic astrocytoma,-,Malignant
GL2082,I1,F,35,Cerebrum,Anaplastic astrocytoma,-,Malignant
GL2082,I2,F,35,Cerebrum,Anaplastic astrocytoma,-,Malignant
GL2082,I3,M,50,Cerebrum,Glioblastoma,4,Malignant
GL2082,I4,M,50,Cerebrum,Glioblastoma,4,Malignant
GL2082,I5,F,40,Cerebrum,Glioblastoma,3--4,Malignant
GL2082,I6,F,40,Cerebrum,Glioblastoma,3--4,Malignant
GL2082,I7,M,32,Cerebrum,Glioblastoma,4,Malignant
GL2082,I8,M,32,Cerebrum,Glioblastoma,4,Malignant
GL2082,I9,M,33,Cerebrum,Glioblastoma,4,Malignant
GL2082,I10,M,33,Cerebrum,Glioblastoma,4,Malignant
GL2082,I11,F,32,Cerebrum,Glioblastoma,4,Malignant
GL2082,I12,F,32,Cerebrum,Glioblastoma,4,Malignant
GL2082,I13,M,42,Cerebrum,Glioblastoma with hemorrhage,4,Malignant
GL2082,I14,M,42,Cerebrum,Glioblastoma with hemorrhage,4,Malignant
GL2082,I15,M,39,Cerebrum,Glioblastoma,4,Malignant
GL2082,I16,M,39,Cerebrum,Glioblastoma,4,Malignant
GL2082,J1,M,59,Cerebrum,Glioblastoma,4,Malignant
GL2082,J2,M,59,Cerebrum,Glioblastoma,4,Malignant
GL2082,J3,M,62,Cerebrum,Glioblastoma,4,Malignant
GL2082,J4,M,62,Cerebrum,Glioblastoma,4,Malignant
GL2082,J5,M,43,Cerebrum,Glioblastoma,4,Malignant
GL2082,J6,M,43,Cerebrum,Glioblastoma,4,Malignant
GL2082,J7,M,23,Cerebrum,Glioblastoma,4,Malignant
GL2082,J8,M,23,Cerebrum,Glioblastoma,4,Malignant
GL2082,J9,F,61,Cerebrum,Glioblastoma,4,Malignant
GL2082,J10,F,61,Cerebrum,Glioblastoma,4,Malignant
GL2082,J11,M,43,Cerebrum,Glioblastoma,4,Malignant
GL2082,J12,M,43,Cerebrum,Glioblastoma,4,Malignant
GL2082,J13,M,35,Cerebrum,Glioblastoma,4,Malignant
GL2082,J14,M,35,Cerebrum,Glioblastoma,4,Malignant
GL2082,J15,F,33,Cerebrum,Glioblastoma,4,Malignant
GL2082,J16,F,33,Cerebrum,Glioblastoma,4,Malignant
GL2082,K1,F,47,Cerebrum,Astrocytoma (sparse),-,Benign
GL2082,K2,F,47,Cerebrum,Glioblastoma,4,Malignant
GL2082,K3,M,64,Cerebrum,Glioblastoma,4,Malignant
GL2082,K4,M,64,Cerebrum,Glioblastoma,4,Malignant
GL2082,K5,M,9,Cerebrum,Glioblastoma,4,Malignant
GL2082,K6,M,9,Cerebrum,Glioblastoma,4,Malignant
GL2082,K7,M,37,Cerebrum,Glioblastoma,4,Malignant
GL2082,K8,M,37,Cerebrum,Glioblastoma,4,Malignant
GL2082,K9,F,40,Cerebrum,Glioblastoma,4,Malignant
GL2082,K10,F,40,Cerebrum,Glioblastoma,4,Malignant
GL2082,K11,F,65,Cerebrum,Glioblastoma,4,Malignant
GL2082,K12,F,65,Cerebrum,Glioblastoma,4,Malignant
GL2082,K13,M,49,Cerebrum,Glioblastoma,4,Malignant
GL2082,K14,M,49,Cerebrum,Glioblastoma,4,Malignant
GL2082,K15,M,59,Cerebrum,Glioblastoma,4,Malignant
GL2082,K16,M,59,Cerebrum,Glioblastoma,4,Malignant
GL2082,L1,M,45,Cerebrum,Glioma sarcomatosum,-,Malignant
GL2082,L2,M,45,Cerebrum,Glioma sarcomatosum,-,Malignant
GL2082,L3,M,29,Cerebrum,Oligodendroglioma,1,Benign
GL2082,L4,M,29,Cerebrum,Oligodendroglioma,1,Benign
GL2082,L5,M,39,Cerebrum,Oligodendroglioma,2,Benign
GL2082,L6,M,39,Cerebrum,Oligodendroglioma,2,Benign
GL2082,L7,F,49,Cerebrum,Oligodendroglioma,2,Benign
GL2082,L8,F,49,Cerebrum,Oligodendroglioma,2,Benign
GL2082,L9,M,66,Cerebrum,Oligodendroglioma,2,Benign
GL2082,L10,M,66,Cerebrum,Oligodendroglioma,2,Benign
GL2082,L11,M,43,Cerebrum,Anaplastic oligodendroglioma,-,Malignant
GL2082,L12,M,43,Cerebrum,Anaplastic oligodendroglioma,-,Malignant
GL2082,L13,M,46,Cerebrum,Oligo-astrocytoma,-,Benign
GL2082,L14,M,46,Cerebrum,Oligo-astrocytoma,-,Benign
GL2082,L15,M,57,Cerebrum,Ependymoblastoma,-,Malignant
GL2082,L16,M,57,Cerebrum,Ependymoblastoma,-,Malignant
GL2082,M1,F,42,Cerebrum,Normal cerebral tissue,-,Normal
GL2082,M2,F,42,Cerebrum,Normal cerebral tissue,-,Normal
GL2082,M3,M,49,Cerebrum,Normal cerebral tissue,-,Normal
GL2082,M4,M,49,Cerebrum,Normal cerebral tissue,-,Normal
GL2082,M5,M,38,Cerebrum,Normal cerebral tissue,-,Normal
GL2082,M6,M,38,Cerebrum,Normal cerebral tissue,-,Normal
GL2082,M7,M,72,Cerebrum,Normal cerebral tissue,-,Normal
GL2082,M8,M,72,Cerebrum,Normal cerebral tissue,-,Normal
GL2082,M9,M,32,Cerebrum,Normal cerebral tissue,-,Normal
GL2082,M10,M,32,Cerebrum,Normal cerebral tissue,-,Normal
GL2082,M11,F,38,Cerebrum,Normal cerebral tissue,-,Normal
GL2082,M12,F,38,Cerebrum,Normal cerebral tissue,-,Normal
GL2082,M13,F,58,Cerebrum,Normal cerebral tissue,-,Normal
GL2082,M14,F,58,Cerebrum,Normal cerebral tissue,-,Normal
GL2082,M15,M,40,Cerebrum,Normal cerebral tissue,-,Normal
GL2082,M16,M,40,Cerebrum,Normal cerebral tissue,-,Normal

## Sheet: Table S3
GDS1815/215510-at/ETV2
GDS1815/215510-at/ETV2	Title	Value	Rank	tissue source	WHO GRADE	pleomorphism	mitosis	microvascular proliferation	necrosis	Histological cell type	Age	incuded in age by subtype analysis	sex	survival (weeks)l	censor
		0
GSM96985	PRB3839 (HG-U133A)	150	39	MDA	IV with necrosis	yes	yes	yes	yes	Ast.	48	YES	M	111	NO
GSM96963	PRB3758 (HG-U133A)	148.5	39	MDA	IV with necrosis	yes	yes	yes	yes	Ast.	34	YES	M	203	NO
GSM96980	PRB3830 (HG-U133A)	129.9	43	MDA	IV with necrosis	yes	yes	yes	yes	Ast.	68	YES	F	131	NO
GSM97012	PRB4745 (HG-U133A)	126.7	37	MDA	III	yes	yes	no	no	Ast.	37	YES	F	325	YES
GSM96959	PRB3754 (HG-U133A)	124.1	37	MDA	IV with necrosis	yes	yes	yes	yes	Ast.	55	YES	M	238	NO
GSM97004	PRB4122 (HG-U133A)	122.8	34	MDA	IV with necrosis	yes	yes	yes	yes	Ast.	72	YES	F	65	NO
GSM96978	PRB3826 (HG-U133A)	115.1	41	MDA	IV with necrosis	yes	yes	yes	yes	Ast.	57	YES	M	242	YES
GSM96990	PRB3900 (HG-U133A)	114	31	MDA	IV with necrosis	yes	yes	yes	yes	Ast.	53	YES	F	62	NO
GSM96964	PRB3759 (HG-U133A)	110.9	37	MDA	III	yes	yes	no	no	Ast.	43	YES	M	47	NO
GSM96996	PRB3910 (HG-U133A)	104.7	32	MDA	IV with necrosis	yes	yes	yes	yes	Ast.	43	YES	F	12	NO
GSM96983	PRB3834 (HG-U133A)	101.9	34	MDA	IV with necrosis	yes	yes	yes	yes	Ast.	54	YES	M	32	NO
GSM97010	PRB4128 (HG-U133A)	94	31	MDA	IV with necrosis	yes	yes	yes	yes	Ast.	57	YES	M	70	NO
GSM96979	PRB3827 (HG-U133A)	85.3	31	MDA	IV with necrosis	yes	yes	yes	yes	Ast.	51	YES	F	32	NO
GSM96982	PRB3833 (HG-U133A)	81.4	30	MDA	IV with necrosis	yes	yes	yes	yes	Ast.	48	YES	F	56	NO
GSM96969	PRB3778 (HG-U133A)	81.3	32	MDA	IV with necrosis	yes	yes	yes	yes	Ast.	82	YES	M	55	NO
GSM96993	PRB3905 (HG-U133A)	80	25	MDA	IV with necrosis	yes	yes	yes	yes	Ast.	54	YES	M	125	NO
GSM96976	PRB3786 (HG-U133A)	74.2	36	MDA	IV with necrosis	yes	yes	yes	yes	Ast.	54	YES	M	97	NO
GSM96977	PRB3825 (HG-U133A)	72.8	28	MDA	IV with necrosis	yes	yes	yes	yes	Ast.	40	YES	M	95	NO
GSM96970	PRB3779 (HG-U133A)	70.7	33	MDA	IV with necrosis	yes	yes	yes	yes	Ast.	41	YES	M	59	NO
GSM97048	PRB9907 (HG-U133A)	69.8	25	UCSF	IV with necrosis	yes	yes	yes	yes	Ast.	25	YES	M	145.714	YES
GSM97011	PRB4129 (HG-U133A)	67.8	26	MDA	IV with necrosis	yes	yes	yes	yes	Ast.	50	YES	M	3	NO
GSM96997	PRB4094 (HG-U133A)	65	27	MDA	IV with necrosis	yes	yes	yes	yes	Ast.	32	YES	F	51	NO
GSM97047	PRB5070 (HG-U133A)	63.1	25	MDA	III	yes	yes	no	no	Ast.	60	YES	F	17	NO
GSM97009	PRB4127 (HG-U133A)	60.8	23	MDA	IV with necrosis	yes	yes	yes	yes	Ast.	72	YES	M	57	NO
GSM97008	PRB4126 (HG-U133A)	59.4	23	MDA	IV with necrosis	yes	yes	yes	yes	Ast.	39	YES	M	53	NO
GSM96954	PRB3748 (HG-U133A)	54	26	MDA	IV with necrosis	yes	yes	yes	yes	Ast.	45	YES	M	70	NO
GSM96995	PRB3907 (HG-U133A)	52.2	21	MDA	IV with necrosis	yes	yes	yes	yes	Ast.	58	YES	F	79	NO
GSM96955	PRB3749 (HG-U133A)	52.1	19	MDA	IV with necrosis	yes	yes	yes	yes	Ast.	49	YES	M	34	NO
GSM96992	PRB3903 (HG-U133A)	50.5	22	MDA	IV with necrosis	yes	yes	yes	yes	Ast.	48	YES	M	154	YES
GSM96965	PRB3774 (HG-U133A)	50.4	29	MDA	IV with necrosis	yes	yes	yes	yes	Ast.	48	YES	M	97	NO
GSM96967	PRB3776 (HG-U133A)	47.7	26	MDA	IV with necrosis	yes	yes	yes	yes	Ast.	59	YES	M	32	NO
GSM97046	PRB5063 (HG-U133A)	46.7	19	MDA	III	yes	yes	no	no	Ast.	29	YES	F	383	yes
GSM97039	PRB4784 (HG-U133A)	46.5	20	MDA	III	yes	yes	no	no	Ast.	31	YES	M	445	YES
GSM96984	PRB3836 (HG-U133A)	45.8	24	MDA	IV with necrosis	yes	yes	yes	yes	Ast.	34	YES	F	16	NO
GSM97015	PRB4749 (HG-U133A)	45.5	21	MDA	III	yes	yes	no	no	Ast.	39	YES	M	467	YES
GSM97045	PRB4793 (HG-U133A)	43.6	21	MDA	III	yes	yes	no	no	Ast.	35	YES	M	41	NO
GSM96972	PRB3781 (HG-U133A)	42.2	28	MDA	IV with necrosis	yes	yes	yes	yes	Ast.	43	YES	F	210	YES
GSM96958	PRB3753 (HG-U133A)	41.9	21	MDA	IV with necrosis	yes	yes	yes	yes	Ast.	57	YES	M	181	NO
GSM96987	PRB3895 (HG-U133A)	40.7	15	MDA	IV with necrosis	yes	yes	yes	yes	Ast.	34	YES	M	33	NO
GSM96989	PRB3899 (HG-U133A)	40.2	17	MDA	IV with necrosis	yes	yes	yes	yes	Ast.	49	YES	M	106	NO
GSM96952	PRB3746 (HG-U133A)	39.5	19	MDA	IV with necrosis	yes	yes	yes	yes	Ast.	43	YES	M	313	NO
GSM97007	PRB4125 (HG-U133A)	37.1	20	MDA	IV with necrosis	yes	yes	yes	yes	Ast.	30	YES	F	41	NO
GSM96994	PRB3906 (HG-U133A)	36	19	MDA	IV with necrosis	yes	yes	yes	yes	Ast.	32	YES	F	39	NO
GSM97025	PRB4765 (HG-U133A)	34	16	MDA	III	yes	yes	no	no	Ast.	36	YES	M	81	NO
GSM96950	PRB3744 (HG-U133A)	33.4	20	MDA	IV with necrosis	yes	yes	yes	yes	Ast.	60	YES	M	131	NO
GSM97014	PRB4747 (HG-U133A)	32.3	19	MDA	IV without necrosis	yes	yes	yes	no	Ast.	22	YES	F	277	YES
GSM96988	PRB3897 (HG-U133A)	30.2	15	MDA	IV with necrosis	yes	yes	yes	yes	Ast.	55	YES	M	57	NO
GSM96981	PRB3832 (HG-U133A)	28.5	17	MDA	IV with necrosis	yes	yes	yes	yes	Ast.	47	YES	M	77	NO
GSM97002	PRB4102 (HG-U133A)	26.2	14	MDA	IV with necrosis	yes	yes	yes	yes	Ast.	68	YES	F	91	NO
GSM97026	PRB4767 (HG-U133A)	22.2	14	MDA	III	yes	yes	no	no	Ast.	44	YES	M	174	NO
GSM97034	PRB4779 (HG-U133A)	18.9	12	MDA	III	yes	yes	no	no	Ast.	34	YES	M	108	NO
GSM97027	PRB4770 (HG-U133A)	18.7	13	MDA	III	yes	yes	no	no	Ast.	35	YES	F	102	NO
GSM96951	PRB3745 (HG-U133A)	18.6	12	MDA	IV with necrosis	yes	yes	yes	yes	Ast.	48	YES	F	236	NO
GSM97016	PRB4750 (HG-U133A)	16.2	11	MDA	III	yes	yes	no	no	Ast.	39	YES	F	477	YES
GSM97017	PRB4751 (HG-U133A)	15.2	9	MDA	III	yes	yes	no	no	Ast.	25	YES	F	300	YES
GSM97037	PRB4782 (HG-U133A)	14.7	8	MDA	IV without necrosis	yes	yes	yes	no	Ast.	49	YES	F	73	NO
GSM97035	PRB4780 (HG-U133A)	14.2	8	MDA	III	yes	yes	no	no	Ast.	32	YES	F	244	NO
GSM97030	PRB4774 (HG-U133A)	13.9	8	MDA	III	yes	yes	no	no	Ast.	30	YES	M	86	NO
GSM97019	PRB4754 (HG-U133A)	13.7	9	MDA	III	yes	yes	no	no	Ast.	55	YES	M	316	YES
GSM96961	PRB3756 (HG-U133A)	13.1	8	MDA	IV with necrosis	yes	yes	yes	yes	Ast.	50	YES	M	311	NO
GSM97018	PRB4753 (HG-U133A)	13	8	MDA	IV without necrosis	yes	yes	yes	no	Ast.	24	YES	M	145	YES
GSM97040	PRB4785 (HG-U133A)	13	7	MDA	IV without necrosis	yes	yes	yes	no	Ast.	54	YES	M	53	NO
GSM97036	PRB4781 (HG-U133A)	12.1	5	MDA	III	yes	yes	no	no	Ast.	53	YES	F	460	NO
GSM97041	PRB4787 (HG-U133A)	10.9	7	MDA	IV without necrosis	yes	yes	yes	no	Ast.	54	YES	M	53	NO
GSM97033	PRB4778 (HG-U133A)	10.7	7	MDA	III	yes	yes	no	no	Ast.	23	YES	M	115	NO
GSM96991	PRB3901 (HG-U133A)	10.4	3	MDA	IV with necrosis	yes	yes	yes	yes	Ast.	36	YES	F	150	NO
GSM96973	PRB3782 (HG-U133A)	10	8	MDA	IV with necrosis	yes	yes	yes	yes	Ast.	76	YES	M	52	NO
GSM96962	PRB3757 (HG-U133A)	9	7	MDA	IV with necrosis	yes	yes	yes	yes	Ast.	54	YES	M	62	NO
GSM97022	PRB4757 (HG-U133A)	8.8	4	MDA	III	yes	yes	no	no	Ast.	35	YES	M	357	YES
GSM96953	PRB3747 (HG-U133A)	8.6	4	MDA	IV with necrosis	yes	yes	yes	yes	Ast.	38	YES	M	210	NO
GSM96966	PRB3775 (HG-U133A)	8.4	6	MDA	IV with necrosis	yes	yes	yes	yes	Ast.	44	YES	M	33	NO
GSM97023	PRB4759 (HG-U133A)	6.9	5	MDA	III	yes	yes	no	no	Ast.	43	YES	M	47	NO
GSM97020	PRB4755 (HG-U133A)	5.8	3	MDA	III	yes	yes	no	no	Ast.	25	YES	M	175	YES
GSM96974	PRB3784 (HG-U133A)	5.7	3	MDA	IV with necrosis	yes	yes	yes	yes	Ast.	29	YES	M	123	NO
GSM97042	PRB4788 (HG-U133A)	3.3	1	MDA	IV without necrosis	yes	yes	yes	no	Ast.	45	YES	M	322	NO

## Sheet: Table S4
Primers for WISH genes downregulated by etsrpHS OE						wnt3, speg, sox19b, gsx1 are neuronal. Smarcd3a muscle, others are of interest
			DR= Down Regulated
ENSDARG00000038990		wnt3	DRwnt3a-1F	AGGGAGGGAATCAGAGGACG			1281
			DRwnt3a-1R	GTGGCATTTCTCTTTGCGCT
				AAGCAGCAGCAAACCTTGGA			1234
				ACGTCGTAGACCCTCACACA
ENSDARG00000039256		speg	DRspeg-1F	AGCTTACCTGGGCTACGAGA			1650
			DRspeg-1R	GTGTCTCTGGTGTGGGTGAG
				ACACTTAGCTGTCTTCCGGC			1690
				GGGACACCTTTGGGTAGAGC
ENSDARG00000040266		sox19b	DRsox19b-1F	GTGGACCCGATGGACAAAGT			1117
			DRsox19b-1R	CCCACTGCTGCATGAACAAC
				GAAGATGGCCCAGGAGAACC			1093
				AGTCGCCCTGTTTTGTACCC
ENSDARG00000035735		gsx1	DRgsx1-1F	AGGGAGAACAGCGAAAAGGG			734
			DRgsx1-1R	GGTGTGGCGTACAGAGTCTT
				CAGCCCTCCGTTATTTCCGT			737
				CGTCGCTTTTTGGCTGCATT
ENSDARG00000037346		hdac11(1 of2)	DRhdac11A-1F	ACATCACCTTCATGGGCCTG			872
			DRhdac11A-1R	GGAGTCAGCGATGATACGGG
				TGTTCCCACCACACAGAACT			1020
				AAGTGACACGTGTGAGGGTC
ENSDARG00000008350		smarca4(1of2)	DRsmarca4A-1F	GTGAAGGTCTCCTATAAGGGGT			1563
			DRsmarca4A-1R	GAGCCACTGTTTCTCGGTCA
ENSDARG00000038786		smarcd3a	DRsmarcd3a-1F	CAGGAATGACCTCAGGGGCA			1262
			DRsmarcd3a-1R	TTGAGACCAAGGCTGGTTGT
				CCCGGGATTACTCTCTTGCT			815
				ATACTCAGTGCCATGGGGAAC

## Sheet: Table S5
chr	start	end	length	summit	tags	#NAME?	fold_enrichment
Zv9_NA160	6104	7036	933	441	26	60.14	5.62
Zv9_NA205	6874	9013	2140	837	119	95.53	4.45
Zv9_NA205	9031	10357	1327	1065	56	74.85	6.15
Zv9_NA210	194	898	705	479	19	51.61	7.37
Zv9_NA231	2460	2988	529	276	13	52.89	7.54
Zv9_NA331	28614	29367	754	489	17	51.61	5.84
Zv9_NA396	2305	2747	443	210	16	71.12	9.05
Zv9_NA407	5097	5801	705	300	16	57.37	7.54
Zv9_NA407	44282	44903	622	422	14	51.43	6.7
Zv9_NA503	44717	45738	1022	565	254	246.14	6.37
Zv9_NA506	4160	4525	366	184	12	51.39	7.47
Zv9_NA53	6436	6995	560	332	31	182.74	15.01
Zv9_NA551	7	593	587	156	15	61.11	9.21
Zv9_NA573	16	716	701	255	15	51.48	6.7
Zv9_NA584	11383	12446	1064	775	25	67.38	6.11
Zv9_NA639	73025	73649	625	200	14	51.19	6.7
Zv9_NA736	15281	16528	1248	458	33	50.85	4.25
Zv9_NA817	18105	18570	466	284	12	51.97	7.54
Zv9_NA822	35188	35812	625	198	14	51.19	5.86
Zv9_NA889	10433	11131	699	390	28	73.49	6.34
Zv9_scaffold3465	108696	109286	591	326	15	60.73	9.21
Zv9_scaffold3536	84806	85023	218	110	15	154.32	8.35
Zv9_scaffold3546	46651	47504	854	442	20	70.56	8.37
chr1	534318	534698	381	191	29	59.84	5.13
chr1	636979	637665	687	343	32	75.35	8.61
chr1	975704	976346	643	457	15	52.67	7.85
chr1	2240864	2241418	555	197	13	50.59	8.37
chr1	2617983	2618644	662	404	15	54.53	7.54
chr1	4652123	4652967	845	430	20	52.89	5.74
chr1	5483494	5484082	589	165	16	61.53	6.77
chr1	14493573	14494255	683	453	16	53.02	6.76
chr1	15046885	15047835	951	521	28	116	19.26
chr1	16094030	16094679	650	465	16	53.37	6.47
chr1	16679558	16680100	543	285	14	52.8	6.01
chr1	17643930	17644613	684	200	31	59.96	8.23
chr1	20683653	20684144	492	195	13	56.43	8.37
chr1	23040911	23041779	869	436	19	51.62	6.29
chr1	24133584	24134585	1002	464	41	52.65	8.68
chr1	27520667	27521475	809	247	41	70.4	8.75
chr1	27737511	27738162	652	350	19	64.19	7.02
chr1	31350077	31350788	712	421	15	50.65	6.7
chr1	32945227	32945999	773	405	16	52.19	8.37
chr1	38814672	38815311	640	334	17	61.3	10.21
chr1	39451210	39452175	966	416	36	111.97	13.79
chr1	40423893	40424374	482	185	20	73.46	9.35
chr1	48120610	48121209	600	298	15	50.92	5.67
chr1	49077874	49078478	605	352	15	50.48	7.09
chr1	52560764	52561380	617	220	15	58.36	6.7
chr1	53884189	53884719	531	280	13	52.71	6.7
chr1	59428430	59428872	443	189	21	80.1	9.05
chr1	60120657	60122665	2009	1663	89	173.38	4.81
chr10	200399	201146	748	400	17	52.07	6.56
chr10	362409	362991	583	399	22	51.86	7.81
chr10	3899146	3899708	563	307	16	70.6	7.54
chr10	4927542	4928248	707	191	19	51.43	5.67
chr10	5158469	5159309	841	505	25	72.84	6.88
chr10	14590308	14591277	970	498	22	53.96	6.38
chr10	14756644	14757281	638	457	16	55.21	7.29
chr10	17186980	17187892	913	346	57	50.86	7
chr10	26604925	26605909	985	201	26	63.05	5.03
chr10	31661521	31662263	743	454	27	50.75	5.45
chr10	31959287	31959834	548	224	16	51.56	6.46
chr10	33493142	33493859	718	373	26	54.67	6.23
chr10	44714895	44715858	964	426	30	110.3	16.87
chr10	45175210	45175926	717	266	18	52.33	5.74
chr10	46171263	46172086	824	425	21	51.98	5.67
chr10	46521376	46522505	1130	373	56	95.77	7.15
chr11	115384	115791	408	195	17	54.75	6.67
chr11	1778061	1778875	815	444	20	50.65	6.54
chr11	5284911	5285908	998	474	27	68.37	8.51
chr11	6226891	6227422	532	190	15	52.38	6.46
chr11	9658908	9659793	886	301	59	178.36	13.27
chr11	13589972	13590668	697	322	17	64.51	8.37
chr11	13871561	13872341	781	457	18	63.85	10.05
chr11	17336377	17337044	668	201	16	60.47	7.54
chr11	21395179	21396121	943	447	22	75.94	6.7
chr11	24199276	24199990	715	208	18	69.56	6.7
chr11	26452556	26453294	739	377	19	63.8	7.19
chr11	26496042	26496530	489	232	80	133.11	4.99
chr11	27113414	27114355	942	379	25	54.57	4.6
chr11	27188361	27188856	496	257	17	77.27	9.48
chr11	31143078	31143824	747	201	38	130.92	13.7
chr11	42616627	42617221	595	342	15	55.03	6.84
chr11	43585249	43585901	653	383	15	55.27	7.54
chr11	43862063	43862698	636	401	17	54.75	5.84
chr11	45001997	45003351	1355	474	29	52.12	5.67
chr11	45962282	45962864	583	389	15	61.49	11.72
chr11	46552971	46553880	910	431	32	61.28	6.93
chr11	46558217	46558952	736	521	27	56.94	8.75
chr12	160044	160801	758	559	29	52.57	7.98
chr12	319198	319886	689	198	35	52.57	7.04
chr12	6660856	6661498	643	200	15	56.1	9.21
chr12	14602299	14602802	504	231	14	55.13	8.02
chr12	31751624	31752774	1151	591	55	63.17	9.79
chr12	39294570	39295197	628	409	18	60.77	7.05
chr12	42382637	42383171	535	199	14	59.2	8.37
chr12	43862246	43862685	440	199	12	54.59	8.37
chr12	45149389	45150009	621	202	14	51.52	7.54
chr12	45444520	45445182	663	167	17	59.17	5.84
chr13	73294	74349	1056	582	59	72.43	9.08
chr13	154935	155903	969	534	30	77.33	8.17
chr13	1471198	1472038	841	383	21	50.63	5.11
chr13	2888082	2888534	453	270	14	63.83	9.28
chr13	11609705	11610571	867	406	20	59.05	7.91
chr13	13766714	13767650	937	485	21	59.35	7.19
chr13	14704779	14705480	702	188	15	51.4	6.7
chr13	33051073	33051630	558	375	16	51.85	6.01
chr13	40008049	40008576	528	244	13	52.98	6.7
chr13	41985268	41985953	686	191	25	50.12	8.06
chr13	44576536	44576921	386	194	13	66.09	10.88
chr13	45302321	45302927	607	193	14	52.67	7.54
chr13	46865364	46866077	714	298	18	54.89	6.63
chr13	50331346	50331940	595	294	17	50.77	7.37
chr13	50369795	50370837	1043	559	27	64.62	6.24
chr13	51999148	51999914	767	414	18	50.58	5.3
chr13	53488851	53489614	764	251	20	78.55	10.05
chr13	53829248	53830355	1108	555	58	135.72	13.51
chr14	48929	49708	780	284	19	52.64	6.38
chr14	5352390	5353256	867	432	19	54.39	7.29
chr14	12053131	12053673	543	346	14	51.33	6.56
chr14	21109622	21110179	558	260	20	60.77	6.65
chr14	26796572	26797221	650	355	16	56.64	6.86
chr14	28774780	28775511	732	354	17	53.32	8.02
chr14	29939948	29940686	739	230	22	50.77	6.03
chr14	30150865	30151674	810	470	20	57.32	6.55
chr14	32095587	32096456	870	448	23	50.89	5.11
chr14	34227729	34228374	646	450	18	58.7	7.02
chr14	34229089	34229988	900	454	22	56.62	6.15
chr14	36660721	36661414	694	484	16	51.13	8.23
chr14	41721692	41722517	826	282	21	51.82	6.81
chr14	46567205	46567683	479	294	12	50.72	7.54
chr14	51200746	51201332	587	181	15	52.82	5.75
chr14	52118452	52119033	582	202	14	54.82	6.7
chr14	53029220	53029915	696	200	69	61.96	5.8
chr14	53338959	53339513	555	322	13	50.59	6.7
chr15	386040	386746	707	500	28	64.22	6.86
chr15	1006581	1007298	718	353	15	50.21	6.7
chr15	2418993	2419757	765	551	19	71.71	7.54
chr15	27194977	27195752	776	318	20	58.49	7.66
chr15	32197478	32198148	671	258	15	50.42	6.28
chr15	32354329	32355165	837	416	23	77.46	6.99
chr15	34501078	34502093	1016	458	25	66.1	5.74
chr15	37260840	37261867	1028	335	57	54.63	4.57
chr15	38009496	38010283	788	388	19	67.01	8.85
chr15	38071168	38071841	674	423	17	51.1	5.82
chr15	41070893	41071622	730	303	17	54.75	7.45
chr15	41574148	41575020	873	476	18	56.87	9.21
chr15	44065329	44066130	802	262	18	62.17	8.37
chr15	46968527	46969580	1054	463	85	84.18	6.93
chr16	89325	90005	681	456	21	68.38	7.72
chr16	1109294	1110052	759	569	19	72.25	10.05
chr16	5489387	5489897	511	311	14	61.62	9.21
chr16	7061870	7062429	560	265	15	63.74	9.21
chr16	13893785	13894329	545	356	13	51.46	6.7
chr16	16951349	16951959	611	201	14	52.34	7.54
chr16	22757884	22758466	583	210	14	50.71	7.74
chr16	23097103	23097852	750	565	19	55.11	6.38
chr16	28346096	28346728	633	300	19	51.14	5.56
chr16	32728108	32729093	986	289	32	68.24	5.11
chr16	33883949	33885112	1164	980	28	64.22	5.94
chr16	42868581	42869833	1253	561	33	50.5	3.83
chr16	43586510	43587203	694	386	18	54.3	5.74
chr16	45030752	45031382	631	274	15	55.03	7.25
chr16	51452549	51453302	754	407	16	53.58	6.7
chr16	51545442	51546358	917	524	21	53.54	5.82
chr16	55844666	55845344	679	239	15	53.17	7.54
chr16	57246119	57247136	1018	399	24	51.92	3.97
chr16	57956149	57957128	980	513	30	74.34	6.5
chr16	58426950	58427664	715	471	15	50.43	9.21
chr17	338639	339586	948	504	78	138.65	9.36
chr17	8450202	8450859	658	195	29	90.27	11.34
chr17	9283243	9283800	558	359	14	52.93	7.74
chr17	12842190	12842909	720	328	23	66.82	8.4
chr17	15988599	15989306	708	515	32	61.25	8.51
chr17	17317141	17317823	683	462	15	51.98	5.76
chr17	20948416	20949513	1098	786	28	73.49	5.61
chr17	26237161	26237780	620	244	15	57.18	9.88
chr17	36740258	36740721	464	223	12	52.17	7.54
chr17	39869480	39870164	685	177	16	51.82	7.41
chr17	40315625	40316222	598	407	24	94.65	13.05
chr17	46886485	46886853	369	185	14	82.42	11.72
chr17	48793443	48794113	671	478	17	53.6	6.05
chr17	52703095	52703655	561	391	13	50.07	7.54
chr18	514081	514898	818	389	21	66.64	11.14
chr18	4780067	4781366	1300	386	30	97.28	9.21
chr18	5067779	5068614	836	467	19	56.7	7.29
chr18	6606231	6606632	402	202	12	58.35	10.05
chr18	7165939	7166535	597	280	15	52.68	6.56
chr18	10625313	10625947	635	296	14	50.39	7.54
chr18	15209463	15210417	955	427	26	76.84	13.4
chr18	18352938	18353323	386	194	22	62.99	6.19
chr18	23278880	23279767	888	391	21	62.12	6.38
chr18	40864174	40864779	606	405	14	52.76	6.7
chr18	42617345	42618097	753	199	39	151.83	16.71
chr18	48126167	48126826	660	466	17	59.44	8.02
chr18	49279433	49279973	541	350	24	62.04	6.56
chr19	1655613	1656008	396	199	15	53.69	7.58
chr19	2595537	2596310	774	397	16	50.32	8.1
chr19	3583840	3584784	945	502	25	60.74	6.1
chr19	4804362	4804953	592	411	16	54.06	5.97
chr19	7074404	7075268	865	463	19	50.24	6.81
chr19	13944102	13944766	665	279	15	54.29	7.54
chr19	15190931	15191646	716	507	16	56.49	6.7
chr19	19397286	19398555	1270	614	39	50.68	4.08
chr19	24838621	24839338	718	351	17	62.69	7.54
chr19	24936946	24937900	955	394	23	57.54	8.61
chr19	25269731	25270190	460	289	13	52.98	7.29
chr19	33678914	33679764	851	453	20	68.52	7.29
chr19	38400867	38401541	675	202	20	84.1	11.97
chr19	42759255	42759857	603	402	23	66.82	9.68
chr19	44777044	44777960	917	545	24	79.66	8.75
chr19	46752070	46752649	580	391	14	54.15	6.59
chr19	47327709	47328081	373	187	13	74.12	10.88
chr19	49079673	49080439	767	476	19	53.69	6.38
chr19	49241515	49242604	1090	387	24	61.41	6.9
chr19	49681831	49682506	676	243	15	53.41	6.7
chr19	49769735	49770237	503	190	27	89.54	7.24
chr2	64543	65220	678	407	16	59.61	9.21
chr2	7017645	7018106	462	262	15	63.64	11.01
chr2	21163862	21164522	661	197	18	50.15	5.11
chr2	22443241	22443992	752	345	16	53.73	7.54
chr2	23574285	23575071	787	449	18	50.62	7.49
chr2	24679527	24680187	661	474	16	61.08	7.54
chr2	34409601	34410122	522	202	15	55.03	7.33
chr2	39444485	39445415	931	407	75	140.2	11.03
chr2	39599627	39600295	669	292	15	53.96	7.54
chr2	44719862	44720477	616	197	15	58.44	8.37
chr2	45323514	45324380	867	396	20	67.22	8.91
chr2	45425336	45425960	625	265	14	51.19	7.54
chr2	48306753	48307385	633	176	14	50.55	6.7
chr2	56155335	56155865	531	272	13	52.71	8.37
chr2	59757188	59757821	634	222	16	55.57	7.29
chr2	59845240	59846056	817	367	23	66.82	7.15
chr20	687352	687991	640	170	15	56.36	5.86
chr20	1306792	1307626	835	515	30	110.09	15.2
chr20	2047787	2048473	687	202	15	52.55	6.7
chr20	2135633	2136304	672	285	15	53.72	8.37
chr20	2738241	2738818	578	264	17	52.44	7.37
chr20	3148494	3149039	546	353	16	61.53	7.67
chr20	5503949	5504678	730	308	18	60.77	8.95
chr20	9443273	9443759	487	190	13	56.44	9.12
chr20	10460410	10461151	742	316	16	54.48	7.54
chr20	11311716	11312697	982	504	23	68.21	6.56
chr20	21188585	21189300	716	226	17	54.61	5.84
chr20	22563776	22564573	798	354	24	53.22	8.6
chr20	28357849	28358766	918	540	59	60.74	7.26
chr20	31766286	31766901	616	194	17	53.45	6.77
chr20	37972385	37973071	687	403	17	53	6.81
chr20	42788371	42789315	945	573	23	78.91	6.43
chr20	46462830	46463631	802	403	24	61.85	10.72
chr20	48707373	48708150	778	368	17	57.85	7.54
chr20	49065514	49066283	770	418	21	64.75	6.38
chr20	54990513	54991478	966	778	45	50.98	4.47
chr21	67822	68373	552	272	29	90.27	7.75
chr21	1268447	1269103	657	298	15	54.94	7.54
chr21	1457043	1457619	577	313	15	62.06	9.21
chr21	2240233	2240764	532	280	13	52.62	8.37
chr21	8591516	8592137	622	200	14	50.6	8.23
chr21	19550141	19551050	910	429	22	57.56	5.67
chr21	24157107	24158322	1216	408	27	60.62	5.04
chr21	24671521	24672139	619	280	17	53.87	5.6
chr21	25512140	25513447	1308	380	28	59.47	4.54
chr21	26884800	26885265	466	195	14	52.31	6.38
chr21	29676338	29677227	890	458	19	55.11	6.82
chr21	30510901	30511505	605	271	15	59.44	6.7
chr21	31017619	31018298	680	365	15	53.09	8.37
chr21	40828092	40828646	555	365	13	50.59	7.54
chr21	42099254	42100088	835	401	25	56.49	6.5
chr21	43958395	43959204	810	380	25	76.94	9.86
chr22	8015	8983	969	641	27	59.37	4.95
chr22	1778544	1779166	623	426	16	64.55	8.37
chr22	2405958	2407291	1334	848	34	56.65	4.64
chr22	11498101	11498575	475	246	15	57.13	7.56
chr22	15205487	15206241	755	414	18	57.32	7.29
chr22	15234623	15235165	543	388	13	51.63	5.86
chr22	20308874	20309725	852	559	22	54.79	5.67
chr22	24445662	24446336	675	315	15	53.49	8.37
chr22	25042761	25043762	1002	526	39	62	6.91
chr22	25372667	25373363	697	500	17	64.51	7.54
chr22	32578779	32579560	782	426	18	55.16	7.29
chr22	37696315	37697007	693	195	17	51.73	6.72
chr22	39165932	39166613	682	491	21	80.1	9.05
chr23	861134	861752	619	436	15	57.27	8.23
chr23	4130146	4130640	495	184	14	52.52	8.17
chr23	13844993	13845359	367	184	13	74.12	10.88
chr23	20181423	20182102	680	367	15	53.09	6.7
chr23	24587737	24588727	991	564	26	54.67	6.07
chr23	33231831	33232455	625	437	14	51.18	6.7
chr23	33254284	33254958	675	373	17	58.1	6.56
chr23	34554456	34555064	609	416	16	65.9	8.37
chr23	34570006	34570788	783	586	35	114.34	13.77
chr23	37825103	37825740	638	187	18	65.28	11.19
chr23	38756024	38756630	607	185	15	59.25	8.37
chr23	39551289	39551690	402	202	12	58.35	10.05
chr23	41330993	41331542	550	340	17	68.28	8.42
chr23	41375205	41375742	538	232	13	52.08	7.54
chr23	42685093	42685717	625	201	14	51.19	5.86
chr23	43364433	43364964	532	331	15	57.38	7.8
chr23	44837511	44838363	853	607	22	61.25	5.6
chr23	45860070	45861413	1344	182	32	70.84	5.67
chr24	165526	166202	677	483	16	50.34	7.09
chr24	2199086	2199872	787	373	18	56.54	6.76
chr24	4993594	4994130	537	346	13	52.17	7.54
chr24	5138644	5139311	668	238	18	74.04	7.54
chr24	7442844	7443563	720	248	19	72.56	7.98
chr24	7663700	7664308	609	202	33	131.06	14.21
chr24	12956853	12958049	1197	397	27	51.67	4.99
chr24	14645506	14646293	788	475	18	60.77	6.44
chr24	22189810	22191006	1197	330	24	51.56	4.69
chr24	30234440	30234844	405	216	16	61.39	7.75
chr24	31542468	31543147	680	303	16	59.44	7.54
chr24	34407355	34407857	503	269	13	55.35	7.54
chr24	36781141	36781581	441	200	13	61.89	8.37
chr24	37776861	37777678	818	322	20	50.65	5.97
chr24	38095314	38095950	637	442	15	55.03	7.32
chr24	39423528	39424455	928	456	24	58.76	6.24
chr24	39742634	39743407	774	501	27	77.97	11.29
chr24	43310401	43311234	834	401	17	53.75	8.37
chr25	300186	301821	1636	505	98	159.51	6.38
chr25	1506143	1506757	615	177	14	52.01	7.54
chr25	4466097	4466767	671	180	19	54.7	5.67
chr25	6911138	6911739	602	403	14	51.44	7.29
chr25	7795865	7796599	735	490	18	67.74	8.37
chr25	8509365	8510387	1023	515	28	108.58	15.91
chr25	8678172	8678885	714	312	16	53.06	8.64
chr25	10573497	10574374	878	441	19	62.46	9.21
chr25	11659524	11660111	588	298	14	54.3	7.54
chr25	15570670	15571571	902	488	24	59.25	6.66
chr25	16700736	16701788	1053	194	24	66.21	5.67
chr25	22239621	22240308	688	313	15	52.47	7.54
chr25	25692903	25693501	599	400	16	52.68	7.2
chr25	28828985	28830032	1048	639	63	71.65	5.79
chr25	31733841	31734596	756	396	16	53.43	6.7
chr25	32238717	32239381	665	201	16	60.72	7.53
chr25	32978730	32979283	554	183	15	55.03	7.78
chr25	34184615	34185177	563	330	14	56.54	8.37
chr25	34247953	34248418	466	290	12	51.97	7.54
chr25	34964570	34965147	578	350	16	69.01	9.21
chr25	35813597	35814143	547	221	13	51.28	7.54
chr25	36623663	36624355	693	367	18	54.38	7.66
chr25	36765358	36766017	660	219	16	52.52	7.19
chr3	539708	540513	806	420	17	55.76	7.54
chr3	1000440	1001080	641	446	15	55.03	8.18
chr3	2100684	2101604	921	530	59	51.97	7.8
chr3	13828618	13829254	637	399	21	97.19	12.97
chr3	14394388	14395100	713	303	15	50.58	6.7
chr3	14436803	14437383	581	388	18	51.56	5.62
chr3	17503879	17504639	761	264	18	52.63	6.13
chr3	19650737	19651403	667	442	17	56.31	6.29
chr3	20162996	20163652	657	469	15	54.94	5.86
chr3	25403772	25404409	638	198	15	53.09	5.5
chr3	33524515	33525436	922	366	23	54.23	5.11
chr3	34066133	34066737	605	294	16	58.23	6.56
chr3	34178303	34178941	639	394	16	63.06	8.37
chr3	39561441	39562170	730	359	18	55.97	6.9
chr3	44690891	44691659	769	450	18	64.84	9.21
chr3	53346299	53346768	470	280	22	86.93	10.08
chr3	61575446	61576104	659	356	15	50.56	7.74
chr3	61756062	61756978	917	401	21	52.7	6.38
chr3	62024689	62025320	632	179	15	51.19	6.76
chr4	1997385	1997997	613	427	14	51.34	6.59
chr4	6344262	6344956	695	273	15	51.05	6.59
chr4	7172041	7172693	653	349	16	61.79	7.54
chr4	8201656	8202540	885	426	21	60.44	6.21
chr4	11742420	11743336	917	256	23	63.27	5.11
chr4	17564848	17565922	1075	394	25	58.05	6.1
chr4	47396084	47397859	1776	1314	50	51.55	4.08
chr4	53671542	53672309	768	564	21	66.64	7.84
chr4	58847839	58848814	976	477	35	52.57	8.1
chr5	99558	100416	859	508	25	80.04	8.3
chr5	1247867	1248677	811	467	28	124.76	16.74
chr5	14230111	14230906	796	277	18	54.08	6.56
chr5	18012345	18012979	635	300	24	59.65	6.68
chr5	18847037	18847825	789	468	54	71.72	7.34
chr5	24028683	24029293	611	191	14	52.34	6.7
chr5	30515736	30516320	585	188	14	52.89	7.29
chr5	35019196	35020179	984	580	33	56.89	8.25
chr5	35529542	35530029	488	243	16	61.53	8.72
chr5	36724015	36724805	791	347	23	67.25	7.54
chr5	47911773	47912572	800	312	40	73.02	8.42
chr5	49345214	49345769	556	357	13	50.5	7.54
chr5	51563257	51564314	1058	485	29	81.26	7.38
chr5	51580202	51580726	525	329	17	58.1	7.37
chr5	52112958	52113603	646	428	18	55.69	7.29
chr5	55226067	55227054	988	546	63	69.03	8.51
chr5	56960125	56961200	1076	506	70	50.43	7.46
chr5	67382266	67382951	686	492	17	59.75	6.86
chr5	67809426	67809893	468	197	12	51.78	9.21
chr5	68186146	68187417	1272	324	32	66.89	7.04
chr5	68396475	68397092	618	375	14	50.93	7.41
chr5	71807266	71808071	806	319	22	79.66	7.51
chr5	74822874	74823410	537	265	13	52.17	6.7
chr5	75615237	75616336	1100	609	64	72.79	7.22
chr6	229665	230395	731	413	16	55.32	7.54
chr6	2101937	2102881	945	375	27	59.37	5.79
chr6	2414407	2415167	761	308	22	55.32	8.17
chr6	2774012	2774854	843	355	17	53.13	8.37
chr6	2860381	2861323	943	433	24	75.04	5.67
chr6	4149501	4150295	795	458	18	58.71	9.43
chr6	5191360	5192062	703	353	16	51.42	7.51
chr6	6142848	6143403	556	380	14	50.14	6.56
chr6	11605994	11606478	485	285	14	50.3	7.66
chr6	20336670	20337352	683	196	17	65.77	7.54
chr6	26615011	26615673	663	326	16	60.91	5.86
chr6	29972347	29972876	530	199	14	52.56	7.29
chr6	36235060	36235752	693	274	17	55.69	5.75
chr6	39919441	39919931	491	236	13	54.17	7.18
chr6	44549905	44550511	607	411	15	59.25	7.54
chr6	44781523	44782309	787	372	20	57.55	7.66
chr6	47565056	47565879	824	306	21	71.6	9.76
chr6	48374109	48374756	648	479	15	55.68	6.7
chr6	51250070	51250610	541	226	13	51.81	6.7
chr6	54235126	54235746	621	421	15	51.35	8.14
chr6	55922310	55922952	643	186	18	76.59	7.54
chr6	57377753	57378544	792	205	113	170.37	7.83
chr7	88174	89100	927	425	33	71.21	10.6
chr7	1020496	1021033	538	222	13	52.08	7.54
chr7	1566087	1566706	620	200	16	61.53	10.29
chr7	1694645	1695014	370	186	12	66.09	10.05
chr7	1722244	1722857	614	306	99	148.07	5.05
chr7	9102370	9103069	700	251	15	50.68	7.41
chr7	10367541	10368673	1133	672	27	91.98	7.54
chr7	11198674	11199385	712	405	18	60.77	8.72
chr7	11822785	11823617	833	389	17	52.86	8.23
chr7	14661457	14662302	846	176	23	79.97	6.56
chr7	16227346	16228042	697	201	15	51.76	7.53
chr7	16448825	16449590	766	322	19	53.78	7.02
chr7	19395524	19396148	625	430	15	50.25	5.84
chr7	20831822	20832431	610	369	16	50.28	6.38
chr7	22120199	22120927	729	384	17	57.02	7.74
chr7	29461524	29462327	804	444	19	54.79	6.13
chr7	31271890	31272790	901	330	25	57.97	8.68
chr7	32524466	32525135	670	172	16	51.69	6.47
chr7	43650009	43650622	614	427	14	51.25	6.59
chr7	55475838	55476876	1039	650	25	52.66	4.94
chr7	57260366	57260956	591	400	33	63.83	6.73
chr7	64315662	64316658	997	420	25	58.05	10.75
chr7	69382864	69383686	823	502	18	60.54	9.21
chr7	72673604	72674278	675	201	15	53.49	6.7
chr7	73542726	73543271	546	369	13	51.37	7.54
chr7	74080388	74081143	756	361	18	65.94	7.54
chr7	75127668	75128414	747	495	17	52.14	7.29
chr7	77116890	77117521	632	434	24	54.46	6.2
chr7	77231533	77232336	804	618	33	102.03	9.58
chr8	78091	78835	745	526	17	52.3	5.84
chr8	2032393	2032811	419	194	27	68.2	6.18
chr8	2644078	2644694	617	375	15	55.03	7.88
chr8	4050069	4050692	624	201	14	51.27	9.21
chr8	6469270	6470264	995	605	92	179.37	10.01
chr8	7776211	7776900	690	198	20	71.96	8.28
chr8	10287702	10288315	614	192	15	58.62	6.7
chr8	10821864	10822337	474	289	13	56.44	9.68
chr8	14812801	14813553	753	199	19	55.11	5.77
chr8	15486936	15487818	883	376	30	64.05	5.11
chr8	28139353	28140065	713	460	29	125.11	16.59
chr8	38807723	38808668	946	369	36	50.56	8.79
chr8	42678414	42679157	744	408	18	66.97	7.54
chr8	49713410	49714315	906	479	21	72.64	9.21
chr8	50160111	50160767	657	294	16	61.44	8.37
chr8	51266815	51267542	728	230	30	106.15	11.74
chr8	55063560	55064614	1055	638	26	68.35	7.02
chr9	401818	402788	971	564	52	71.21	6.2
chr9	455069	456960	1892	1226	234	182.52	6.61
chr9	1609236	1609947	712	293	18	52.75	5.11
chr9	1825796	1826355	560	192	15	52.41	6.81
chr9	2549645	2550328	684	192	15	52.78	5.86
chr9	7960083	7960725	643	264	15	52.67	7.07
chr9	8321472	8322073	602	378	14	53.09	6.7
chr9	8414699	8415392	694	432	21	55.86	8.1
chr9	9844366	9845233	868	465	23	58.6	6.81
chr9	21710503	21711254	752	259	22	63.7	10.21
chr9	22260667	22261797	1131	932	26	53.3	5.11
chr9	23636768	23637469	702	304	15	51.4	6.7
chr9	30911188	30912103	916	510	23	54.7	5.67
chr9	34597989	34598977	989	616	26	67.71	4.75
chr9	39250566	39251094	529	195	14	52.65	9.48
chr9	40734041	40734652	612	197	17	72.65	13.4
chr9	42498979	42499585	607	361	14	52.66	6.7
chr9	45864872	45865463	592	397	16	67.58	8.37
chr9	46966232	46967461	1230	1029	29	96.66	7.54
chr9	53272704	53273081	378	190	26	72.2	6.27
chr9	54228285	54229113	829	364	18	57.08	7.18
chr9	56274352	56275154	803	335	42	68.01	5.92
chr9	57436169	57436932	764	569	23	93.94	14.82
